# Supplementary material for: Long-Term Clinical Performance of Posterior Composite Restorations After Nearly Three Decades: A Clinical Follow-Up Study
Source: Dent J (Basel). 2026 Jun 9;14(6):356. doi: 10.3390/dj14060356 (PMC13298614; doi:10.3390/dj14060356)
Supplement: Supplementary file 1 [file dentistry-14-00356-s001.zip]

Archive with 1 entries (1 files):
- dentistry-4310038-supplementary.pdf
